# Supplementary material for: The Association of Food Groups and Consumption Time with Hyperuricemia: The U.S. National Health and Nutrition Examination Survey, 2005–2018
Source: Nutrients. 2023 Jul 12;15(14):3109. doi: 10.3390/nu15143109 (PMC10386299; doi:10.3390/nu15143109)
Supplement: Supplementary file 1 [file nutrients-15-03109-s001.zip]

Archive with 1 entries (1 files):
- nutrients-2461032-supplementary.pdf
